# Supplementary material for: Complete sequence and comparative analysis of the mitochondrial genome of the rare and endangered Clematis acerifolia, the first clematis mitogenome to provide new insights into the phylogenetic evolutionary status of the genus
Source: Front Genet. 2023 Jan 4;13:1050040. doi: 10.3389/fgene.2022.1050040 (PMC9907779; doi:10.3389/fgene.2022.1050040)
Supplement: Supplementary file 1 [file Table2.XLSX]

## Sheet: Dispersed_repeats
Table S5 Tandem repeat sequences in the mitogenome of C. acerifolia
Indices	Period	Copy	Consensus	Percent	Percent	Score	A	C	G	T	Entropy
	Size	Number	Size	Matches	Indels						(0-2)
23916--23947	15	2.1	15	100	0	64	34	0	34	31	1.58
32337--32374	19	2	19	100	0	76	42	15	21	21	1.89
106449--106529	27	3.1	27	61	25	66	35	19	12	32	1.89
106435--106529	50	1.9	50	100	0	190	32	24	13	29	1.93
110683--110719	16	2.3	16	95	0	65	70	0	8	21	1.13
154619--154655	18	2	18	89	5	56	29	13	18	37	1.9
164010--164052	18	2.4	18	81	18	54	18	20	25	34	1.96
174526--174573	24	2	24	92	8	80	33	14	27	25	1.94
181514--181578	32	2	32	88	5	96	18	20	18	43	1.89
193646--193698	18	3	18	91	2	81	15	7	35	41	1.75
205952--205981	12	2.5	12	100	0	60	6	26	26	40	1.81
212151--212190	21	1.9	21	85	10	55	37	10	35	17	1.83
223505--223538	16	2.1	16	88	0	50	14	41	23	20	1.89
230680--230724	23	2	23	90	0	72	17	22	15	44	1.86
241375--241409	18	2	17	94	5	61	11	14	28	45	1.79
248876--248918	18	2.4	18	81	18	54	18	20	25	34	1.96
295101--295129	13	2.1	14	93	6	51	13	13	6	65	1.45
311880--311909	13	2.3	13	100	0	60	6	6	0	86	0.7
346008--346109	9	11.3	9	94	0	159	61	10	11	15	1.56
346008--346109	27	3.8	27	96	0	177	61	10	11	15	1.56
373258--373287	16	1.9	16	93	6	53	40	23	26	10	1.86
373318--373354	18	2.1	18	94	0	65	18	18	24	37	1.94
374151--374194	17	2.8	15	80	12	52	31	20	22	25	1.98
409304--409375	36	2	36	100	0	144	33	11	41	13	1.8
Table S6 Dispersed repeats sequences in the mitogenome of C. acerifolia
The repeat length of the first part	The starting site of the first part	Matching direction	The repeat length of the second part	The starting site of the second part	Interval distance of repeats	E-value
11827	158602	F	11827	243468	0	0
1241	170295	F	1241	289682	0	0
700	114721	F	700	207049	0	0
386	189312	P	386	224749	-3	5.28e-214
314	239872	F	314	289105	-1	4.32e-176
306	189392	P	306	224749	-2	1.26e-168
208	203885	F	208	208703	0	3.02e-115
196	106293	P	196	306807	0	5.06e-108
195	80790	F	195	369119	0	2.02e-107
184	102838	P	184	369096	-2	1.29e-95
172	7126	P	172	255537	0	1.42e-93
166	80785	P	166	102838	0	5.83e-90
161	107516	F	161	406773	0	5.97e-87
141	107626	F	141	111359	0	6.57e-75
135	130536	P	135	226028	0	2.69e-71
134	255161	F	134	289682	0	1.08e-70
132	102890	F	132	111370	0	1.72e-69
130	102890	F	130	107637	0	2.75e-68
129	100103	P	129	114731	0	1.1e-67
129	100103	P	129	207059	0	1.1e-67
129	368180	F	129	371174	0	1.1e-67
134	111370	P	134	369094	-2	8.63e-66
125	206984	P	125	306981	0	2.82e-65
123	95607	F	123	203765	0	4.51e-64
130	107637	P	130	369098	-2	2.08e-63
128	189694	P	128	366065	-2	3.22e-62
114	80785	P	114	107637	0	1.18e-58
114	80785	P	114	111370	0	1.18e-58
124	51367	P	124	368114	-3	9.45e-58
106	111397	P	106	306598	0	7.75e-54
105	102917	P	105	306599	0	3.1e-53
109	32975	P	109	130667	-1	3.96e-53
103	107664	P	103	306601	0	4.96e-52
106	306598	F	106	369095	-2	3.88e-49
100	167247	F	100	352017	-1	9.53e-48
100	252113	F	100	352017	-1	9.53e-48
93	161182	P	93	390570	0	5.2e-46
93	246048	P	93	390570	0	5.2e-46
90	111197	P	90	119298	0	3.33e-44
89	203217	F	89	417332	0	1.33e-43
88	42952	F	88	425552	0	5.33e-43
87	80785	F	87	306617	0	2.13e-42
87	111207	P	87	161185	0	2.13e-42
87	111207	P	87	246051	0	2.13e-42
87	111207	F	87	390573	0	2.13e-42
82	306622	F	82	369119	0	2.18e-39
80	107600	F	80	114993	0	3.49e-38
80	107600	F	80	207321	0	3.49e-38
80	119298	F	80	161192	0	3.49e-38
80	119298	F	80	246058	0	3.49e-38
80	119298	P	80	390573	0	3.49e-38
87	39046	P	87	303369	-2	7.18e-38
83	161761	F	83	303372	-1	1.36e-37
83	246627	F	83	303372	-1	1.36e-37
79	39047	P	79	161765	0	1.4e-37
79	39047	P	79	246631	0	1.4e-37
79	368292	F	79	370058	0	1.4e-37
86	2069	F	86	190007	-2	2.8e-37
77	114993	F	77	406857	0	2.23e-36
77	118226	P	77	425771	0	2.23e-36
77	207321	F	77	406857	0	2.23e-36
75	49680	P	75	228130	0	3.58e-35
78	309296	F	78	369918	-1	1.31e-34
73	99974	P	73	367023	0	5.72e-34
83	99198	P	83	411734	-3	1.35e-33
72	370003	F	72	371147	0	2.29e-33
71	161773	F	71	303384	0	9.15e-33
71	246639	F	71	303384	0	9.15e-33
78	309296	F	78	368029	-2	1.51e-32
81	368027	F	81	369916	-3	2.01e-32
74	161431	F	74	224714	-1	3.18e-32
74	224714	F	74	246297	-1	3.18e-32
70	96367	F	70	422388	0	3.66e-32
77	130784	P	77	224649	-2	5.89e-32
69	309305	F	69	369927	0	1.46e-31
72	51419	P	72	368114	-1	4.94e-31
68	106342	P	68	303393	0	5.86e-31
68	187739	F	68	256388	0	5.86e-31
68	303393	F	68	306886	0	5.86e-31
78	203069	F	78	360880	-3	1.15e-30
77	85087	P	77	165782	-3	4.41e-30
77	85087	P	77	250648	-3	4.41e-30
75	346007	F	75	346034	-3	6.52e-29
68	189754	P	68	366065	-1	1.2e-28
64	256756	F	64	259057	0	1.5e-28
74	193533	F	74	241262	-3	2.5e-28
63	39046	F	63	106347	0	6e-28
63	39046	P	63	306886	0	6e-28
70	368038	F	70	369927	-2	7.96e-28
73	271116	F	73	366238	-3	9.61e-28
66	209853	P	66	266763	-1	1.86e-27
62	51429	P	62	368114	0	2.4e-27
62	106348	P	62	161782	0	2.4e-27
62	106348	P	62	246648	0	2.4e-27
62	161782	F	62	306886	0	2.4e-27
62	246648	F	62	306886	0	2.4e-27
71	193497	F	71	241226	-3	1.41e-26
60	114721	P	60	306981	0	3.84e-26
60	161445	F	60	224728	0	3.84e-26
60	224728	F	60	246311	0	3.84e-26
70	129492	P	70	384279	-3	5.41e-26
63	309311	F	63	368044	-1	1.13e-25
59	39045	F	59	368231	0	1.54e-25
59	39045	F	59	371225	0	1.54e-25
59	116485	P	59	368208	0	1.54e-25
59	116485	P	59	371202	0	1.54e-25
59	209068	P	59	271109	0	1.54e-25
59	211399	P	59	411573	0	1.54e-25
66	346007	F	66	346043	-2	1.81e-25
62	208077	P	62	347347	-1	4.46e-25
58	2097	F	58	190035	0	6.14e-25
58	106347	F	58	368232	0	6.14e-25
58	106347	F	58	371226	0	6.14e-25
58	303398	P	58	368232	0	6.14e-25
58	303398	P	58	371226	0	6.14e-25
58	306891	P	58	368232	0	6.14e-25
58	306891	P	58	371226	0	6.14e-25
57	161787	P	57	368233	0	2.46e-24
57	161787	P	57	371227	0	2.46e-24
57	246653	P	57	368233	0	2.46e-24
57	246653	P	57	371227	0	2.46e-24
67	382920	F	67	411673	-3	3.03e-24
60	130801	P	60	224649	-1	6.91e-24
56	369105	F	56	420536	0	9.83e-24
65	193392	F	65	241121	-3	4.42e-23
54	39079	P	54	116439	0	1.57e-22
54	44066	P	54	46754	0	1.57e-22
54	111359	F	54	115019	0	1.57e-22
54	111359	F	54	207347	0	1.57e-22
54	209865	P	54	266763	0	1.57e-22
53	107717	F	53	115371	0	6.29e-22
53	111450	F	53	207699	0	6.29e-22
53	207699	P	53	306598	0	6.29e-22
63	90531	P	63	368150	-3	6.43e-22
62	346021	F	62	346030	-3	2.45e-21
52	9045	P	52	306709	0	2.52e-21
52	90616	P	52	165587	0	2.52e-21
52	90616	P	52	250453	0	2.52e-21
52	102970	F	52	207699	0	2.52e-21
52	209068	P	52	366238	0	2.52e-21
61	346039	F	61	346048	-3	9.33e-21
51	111359	F	51	406883	0	1.01e-20
50	9194	F	50	369542	0	4.03e-20
50	51367	P	50	371182	0	4.03e-20
50	100182	F	50	306981	0	4.03e-20
50	102970	F	50	115371	0	4.03e-20
50	107717	F	50	207699	0	4.03e-20
50	111450	F	50	115371	0	4.03e-20
50	115371	P	50	306601	0	4.03e-20
50	157341	P	50	386734	0	4.03e-20
59	382933	F	59	411686	-3	1.35e-19
56	102957	P	56	420536	-2	1.36e-19
56	107704	P	56	420536	-2	1.36e-19
56	111437	P	56	420536	-2	1.36e-19
56	211266	F	56	266776	-2	1.36e-19
56	306608	F	56	420536	-2	1.36e-19
49	80951	F	49	307071	0	1.61e-19
49	187000	P	49	412259	0	1.61e-19
52	346021	F	52	346057	-1	3.93e-19
58	193569	F	58	241298	-3	5.12e-19
58	346007	F	58	346016	-3	5.12e-19
48	382987	F	48	411741	0	6.44e-19
54	116439	F	54	303369	-2	2.03e-18
47	1846	F	47	211248	0	2.58e-18
47	116446	F	47	161765	0	2.58e-18
47	116446	F	47	246631	0	2.58e-18
56	346048	F	56	346057	-3	7.36e-18
53	161814	F	53	416598	-2	7.8e-18
53	207699	P	53	369095	-2	7.8e-18
53	246680	F	53	416598	-2	7.8e-18
49	142656	F	49	276563	-1	2.37e-17
45	106434	F	45	106484	0	4.12e-17
45	106484	P	45	306817	0	4.12e-17
45	163787	P	45	257769	0	4.12e-17
45	248653	P	45	257769	0	4.12e-17
45	368180	F	45	370030	0	4.12e-17
48	193559	F	48	241288	-1	9.28e-17
51	207036	P	51	401828	-2	1.15e-16
51	307003	F	51	401828	-2	1.15e-16
53	119296	P	53	211268	-3	3.98e-16
53	209853	P	53	211266	-3	3.98e-16
53	272010	F	53	371841	-3	3.98e-16
50	90540	P	50	416577	-2	4.44e-16
50	115371	P	50	369098	-2	4.44e-16
43	80856	P	43	115030	0	6.6e-16
43	80856	P	43	207358	0	6.6e-16
43	102890	F	43	115030	0	6.6e-16
43	102890	F	43	207358	0	6.6e-16
43	115030	P	43	369185	0	6.6e-16
43	207358	P	43	369185	0	6.6e-16
43	208096	P	43	347347	0	6.6e-16
43	258934	P	43	359161	0	6.6e-16
46	90548	P	46	368150	-1	1.42e-15
46	161452	F	46	366179	-1	1.42e-15
46	224735	F	46	366179	-1	1.42e-15
46	246318	F	46	366179	-1	1.42e-15
52	211401	P	52	366182	-3	1.5e-15
52	366182	F	52	411578	-3	1.5e-15
49	31243	P	49	89854	-2	1.7e-15
42	80790	F	42	420550	0	2.64e-15
42	115329	P	42	211426	0	2.64e-15
42	130819	P	42	224649	0	2.64e-15
42	207657	P	42	211426	0	2.64e-15
42	306622	F	42	420550	0	2.64e-15
45	32988	F	45	224756	-1	5.57e-15
45	130718	P	45	224756	-1	5.57e-15
51	111236	F	51	211268	-3	5.66e-15
51	161192	P	51	211268	-3	5.66e-15
51	211268	P	51	246058	-3	5.66e-15
51	211268	F	51	390602	-3	5.66e-15
48	85116	P	48	165782	-2	6.54e-15
48	85116	P	48	250648	-2	6.54e-15
41	142664	F	41	276571	0	1.06e-14
41	163480	P	41	368326	0	1.06e-14
41	163480	P	41	370092	0	1.06e-14
41	165985	P	41	214958	0	1.06e-14
41	214958	P	41	250851	0	1.06e-14
41	248346	P	41	368326	0	1.06e-14
41	248346	P	41	370092	0	1.06e-14
50	51405	F	50	90544	-3	2.13e-14
50	368154	F	50	416577	-3	2.13e-14
40	51302	F	40	306708	0	4.22e-14
40	80859	P	40	406894	0	4.22e-14
40	102890	F	40	406894	0	4.22e-14
40	161827	F	40	416611	0	4.22e-14
40	246693	F	40	416611	0	4.22e-14
40	369188	P	40	406894	0	4.22e-14
46	99226	P	46	382989	-2	9.6e-14
46	266276	F	46	411719	-2	9.6e-14
39	9058	P	39	51303	0	1.69e-13
39	116454	F	39	303384	0	1.69e-13
39	257733	P	39	343087	0	1.69e-13
39	346007	F	39	346070	0	1.69e-13
48	48601	F	48	304661	-3	3.01e-13
48	147668	P	48	170018	-3	3.01e-13
48	147668	P	48	254884	-3	3.01e-13
48	346007	F	48	346061	-3	3.01e-13
42	90548	P	42	416577	-1	3.32e-13
38	51359	P	38	371286	0	6.75e-13
38	114721	P	38	401828	0	6.75e-13
38	207032	F	38	370004	0	6.75e-13
38	207032	F	38	371148	0	6.75e-13
38	307020	P	38	370004	0	6.75e-13
38	307020	P	38	371148	0	6.75e-13
37	51380	P	37	370038	0	2.7e-12
37	87086	F	37	272484	0	2.7e-12
37	170428	P	37	255361	0	2.7e-12
37	209869	P	37	211266	0	2.7e-12
37	255361	P	37	289815	0	2.7e-12
46	51405	P	46	416577	-3	4.22e-12
40	32907	P	40	130884	-1	5.07e-12
40	259367	F	40	370945	-1	5.07e-12
43	115371	P	43	420536	-2	5.36e-12
43	207699	P	43	420536	-2	5.36e-12
36	39045	P	36	116485	0	1.08e-11
36	51419	F	36	90558	0	1.08e-11
36	188598	F	36	255457	0	1.08e-11
36	306738	P	36	371319	0	1.08e-11
36	409303	F	36	409339	0	1.08e-11
39	33069	F	39	366275	-1	1.98e-11
39	203128	P	39	310740	-1	1.98e-11
42	142582	F	42	361159	-2	2.04e-11
42	204665	F	42	255424	-2	2.04e-11
35	1849	P	35	276608	0	4.32e-11
35	28781	F	35	158638	0	4.32e-11
35	28781	F	35	243504	0	4.32e-11
35	80951	P	35	206984	0	4.32e-11
35	106347	P	35	116485	0	4.32e-11
35	116485	F	35	303421	0	4.32e-11
35	116485	F	35	306914	0	4.32e-11
35	118267	F	35	416648	0	4.32e-11
35	203398	P	35	263446	0	4.32e-11
35	211251	P	35	276608	0	4.32e-11
35	416648	P	35	425772	0	4.32e-11
44	346012	F	44	346030	-3	5.9e-11
44	346021	F	44	346039	-3	5.9e-11
44	346030	F	44	346048	-3	5.9e-11
38	32995	P	38	189646	-1	7.7e-11
38	130718	F	38	189646	-1	7.7e-11
38	382954	F	38	411707	-1	7.7e-11
34	10639	P	34	326905	0	1.73e-10
34	80785	P	34	115371	0	1.73e-10
34	80785	P	34	207699	0	1.73e-10
34	116485	F	34	161810	0	1.73e-10
34	116485	F	34	246676	0	1.73e-10
34	141778	F	34	152257	0	1.73e-10
34	206985	P	34	369280	0	1.73e-10
34	307071	F	34	369280	0	1.73e-10
34	346039	F	34	346075	0	1.73e-10
43	77570	P	43	101735	-3	2.2e-10
43	177364	F	43	379545	-3	2.2e-10
43	346021	F	43	346066	-3	2.2e-10
40	44074	F	40	259367	-2	2.96e-10
40	46760	P	40	259367	-2	2.96e-10
40	48609	F	40	304669	-2	2.96e-10
40	111247	F	40	211279	-2	2.96e-10
40	211279	P	40	246058	-2	2.96e-10
40	211279	F	40	390613	-2	2.96e-10
37	255401	F	37	307941	-1	3e-10
33	259406	F	33	371010	0	6.92e-10
42	95459	P	42	330486	-3	8.18e-10
42	181418	F	42	192781	-3	8.18e-10
39	161466	P	39	189659	-2	1.13e-09
39	189659	P	39	246332	-2	1.13e-09
39	303741	P	39	346848	-2	1.13e-09
36	193741	F	36	390539	-1	1.17e-09
32	9064	F	32	371355	0	2.77e-09
32	32988	F	32	161473	0	2.77e-09
32	32988	F	32	246339	0	2.77e-09
32	51304	P	32	371355	0	2.77e-09
32	98435	P	32	171669	0	2.77e-09
32	114908	P	32	206947	0	2.77e-09
32	115339	F	32	411573	0	2.77e-09
32	130731	P	32	161473	0	2.77e-09
32	130731	P	32	246339	0	2.77e-09
32	171534	P	32	203501	0	2.77e-09
32	206902	P	32	206902	0	2.77e-09
32	206947	P	32	207236	0	2.77e-09
32	207667	F	32	411573	0	2.77e-09
32	241222	P	32	282097	0	2.77e-09
32	306710	P	32	371355	0	2.77e-09
41	44073	F	41	370944	-3	3.04e-09
41	46760	P	41	370944	-3	3.04e-09
41	193792	P	41	379607	-3	3.04e-09
38	99339	P	38	371940	-2	4.27e-09
38	193611	F	38	241340	-2	4.27e-09
38	346066	F	38	346075	-2	4.27e-09
31	16339	P	31	63107	0	1.11e-08
31	51494	P	31	305409	0	1.11e-08
31	129560	P	31	384254	0	1.11e-08
31	168729	P	31	292588	0	1.11e-08
31	175295	F	31	175533	0	1.11e-08
31	253595	P	31	292588	0	1.11e-08
31	318943	F	31	390552	0	1.11e-08
40	120029	F	40	167999	-3	1.13e-08
40	120029	F	40	252865	-3	1.13e-08
37	241730	F	37	276606	-2	1.62e-08
34	10415	F	34	140773	-1	1.76e-08
39	224753	F	39	366197	-3	4.17e-08
39	241697	P	39	318956	-3	4.17e-08
39	303515	P	39	347940	-3	4.17e-08
30	39048	F	30	106436	0	4.43e-08
30	39048	F	30	106486	0	4.43e-08
30	39048	P	30	306830	0	4.43e-08
30	51367	F	30	116514	0	4.43e-08
30	66719	P	30	102424	0	4.43e-08
30	90579	F	30	106305	0	4.43e-08
30	90579	P	30	306961	0	4.43e-08
30	106349	F	30	106436	0	4.43e-08
30	106349	F	30	106486	0	4.43e-08
30	106349	P	30	306830	0	4.43e-08
30	106380	P	30	116463	0	4.43e-08
30	106436	P	30	116488	0	4.43e-08
30	106436	P	30	161813	0	4.43e-08
30	106436	P	30	246679	0	4.43e-08
30	106436	P	30	303424	0	4.43e-08
30	106436	P	30	306917	0	4.43e-08
30	106436	F	30	368234	0	4.43e-08
30	106436	F	30	371228	0	4.43e-08
30	106486	P	30	116488	0	4.43e-08
30	106486	P	30	161813	0	4.43e-08
30	106486	P	30	246679	0	4.43e-08
30	106486	P	30	303424	0	4.43e-08
30	106486	P	30	306917	0	4.43e-08
30	106486	F	30	368234	0	4.43e-08
30	106486	F	30	371228	0	4.43e-08
30	111259	P	30	379630	0	4.43e-08
30	114856	P	30	371060	0	4.43e-08
30	116463	F	30	306886	0	4.43e-08
30	116488	F	30	306830	0	4.43e-08
30	116514	P	30	371286	0	4.43e-08
30	161190	F	30	379630	0	4.43e-08
30	161813	F	30	306830	0	4.43e-08
30	207184	P	30	371060	0	4.43e-08
30	246056	F	30	379630	0	4.43e-08
30	246679	F	30	306830	0	4.43e-08
30	303424	F	30	306830	0	4.43e-08
30	306830	F	30	306917	0	4.43e-08
30	306830	P	30	368234	0	4.43e-08
30	306830	P	30	371228	0	4.43e-08
30	368208	F	30	371286	0	4.43e-08
30	371202	F	30	371286	0	4.43e-08
30	379630	P	30	390625	0	4.43e-08
36	1848	P	36	241732	-2	6.13e-08
36	33069	F	36	271153	-2	6.13e-08
36	87459	F	36	350217	-2	6.13e-08
36	211250	P	36	241732	-2	6.13e-08
36	211417	P	36	366182	-2	6.13e-08
33	23196	F	33	87917	-1	6.85e-08
33	36485	F	33	192985	-1	6.85e-08
33	67841	P	33	400805	-1	6.85e-08
33	111236	P	33	209871	-1	6.85e-08
33	111236	F	33	266778	-1	6.85e-08
33	119316	F	33	209871	-1	6.85e-08
33	119316	P	33	211268	-1	6.85e-08
33	119316	P	33	266778	-1	6.85e-08
33	141277	F	33	147520	-1	6.85e-08
33	161210	F	33	209871	-1	6.85e-08
33	161210	P	33	211268	-1	6.85e-08
33	161210	P	33	266778	-1	6.85e-08
33	209871	F	33	246076	-1	6.85e-08
33	209871	P	33	390602	-1	6.85e-08
33	241711	P	33	318948	-1	6.85e-08
33	246076	P	33	266778	-1	6.85e-08
33	266778	F	33	390602	-1	6.85e-08
33	359102	F	33	369845	-1	6.85e-08
38	97871	F	38	214092	-3	1.54e-07
38	193629	F	38	241358	-3	1.54e-07
38	346030	F	38	346075	-3	1.54e-07
35	77578	P	35	101735	-2	2.31e-07
35	260523	P	35	319816	-2	2.31e-07
32	24899	F	32	147277	-1	2.66e-07
32	51419	P	32	416577	-1	2.66e-07
32	166925	F	32	166959	-1	2.66e-07
32	166925	F	32	251825	-1	2.66e-07
32	166959	F	32	251791	-1	2.66e-07
32	187938	F	32	406033	-1	2.66e-07
32	193493	P	32	282097	-1	2.66e-07
32	251791	F	32	251825	-1	2.66e-07
37	21564	P	37	239543	-3	5.67e-07
37	51476	F	37	102812	-3	5.67e-07
37	73399	F	37	142491	-3	5.67e-07
34	16279	F	34	193692	-2	8.73e-07
34	41324	P	34	41324	-2	8.73e-07
34	95467	P	34	330486	-2	8.73e-07
34	106519	F	34	114831	-2	8.73e-07
34	106519	F	34	207159	-2	8.73e-07
34	186298	F	34	186334	-2	8.73e-07
34	193423	F	34	241152	-2	8.73e-07
34	241718	F	34	260751	-2	8.73e-07
34	256479	P	34	256663	-2	8.73e-07
34	346007	F	34	346079	-2	8.73e-07
34	368170	F	34	416593	-2	8.73e-07
34	370008	P	34	401845	-2	8.73e-07
34	371152	P	34	401845	-2	8.73e-07
31	1862	P	31	209877	-1	1.03e-06
31	1862	F	31	266774	-1	1.03e-06
31	17765	P	31	331588	-1	1.03e-06
31	99250	P	31	266291	-1	1.03e-06
31	100101	P	31	106519	-1	1.03e-06
31	147685	P	31	170018	-1	1.03e-06
31	147685	P	31	254884	-1	1.03e-06
31	209855	F	31	241697	-1	1.03e-06
31	270334	P	31	401795	-1	1.03e-06
31	271875	P	31	271875	-1	1.03e-06
31	322865	P	31	352928	-1	1.03e-06
31	397718	P	31	397718	-1	1.03e-06
36	32988	F	36	366200	-3	2.08e-06
36	111218	P	36	241732	-3	2.08e-06
36	119331	F	36	241732	-3	2.08e-06
36	130727	P	36	366200	-3	2.08e-06
36	161225	F	36	241732	-3	2.08e-06
36	161455	P	36	211417	-3	2.08e-06
36	161455	F	36	411578	-3	2.08e-06
36	211417	P	36	224738	-3	2.08e-06
36	211417	P	36	246321	-3	2.08e-06
36	224738	F	36	411578	-3	2.08e-06
36	241732	F	36	246091	-3	2.08e-06
36	241732	P	36	390584	-3	2.08e-06
36	246321	F	36	411578	-3	2.08e-06
36	295711	F	36	333228	-3	2.08e-06
33	59556	P	33	241903	-2	3.29e-06
33	90531	P	33	370030	-2	3.29e-06
33	90531	P	33	371174	-2	3.29e-06
33	100318	P	33	259869	-2	3.29e-06
33	100362	F	33	300121	-2	3.29e-06
33	193775	P	33	260729	-2	3.29e-06
30	39066	F	30	98487	-1	3.98e-06
30	51400	F	30	106435	-1	3.98e-06
30	51400	F	30	106485	-1	3.98e-06
30	51400	P	30	306831	-1	3.98e-06
30	98487	F	30	106367	-1	3.98e-06
30	98487	P	30	161795	-1	3.98e-06
30	98487	P	30	246661	-1	3.98e-06
30	98487	P	30	303406	-1	3.98e-06
30	98487	P	30	306899	-1	3.98e-06
30	98487	F	30	368252	-1	3.98e-06
30	98487	F	30	371246	-1	3.98e-06
30	102717	P	30	344391	-1	3.98e-06
30	119296	F	30	379630	-1	3.98e-06
30	138158	F	30	149190	-1	3.98e-06
30	236905	P	30	379623	-1	3.98e-06
30	239837	F	30	289066	-1	3.98e-06
30	382496	P	30	408783	-1	3.98e-06
35	63044	F	35	141281	-3	7.64e-06
35	161470	F	35	366197	-3	7.64e-06
35	165585	P	35	425854	-3	7.64e-06
35	193641	F	35	193659	-3	7.64e-06
35	246336	F	35	366197	-3	7.64e-06
35	250451	P	35	425854	-3	7.64e-06
35	346012	F	35	346057	-3	7.64e-06
35	346048	F	35	346066	-3	7.64e-06
32	4790	F	32	161434	-2	1.23e-05
32	4790	F	32	246300	-2	1.23e-05
32	23000	P	32	359683	-2	1.23e-05
32	55997	P	32	128861	-2	1.23e-05
32	177375	F	32	379556	-2	1.23e-05
32	189666	F	32	211410	-2	1.23e-05
32	189666	P	32	411589	-2	1.23e-05
32	203032	P	32	259097	-2	1.23e-05
34	59329	P	34	211490	-3	2.79e-05
34	99363	P	34	371920	-3	2.79e-05
34	177364	F	34	324895	-3	2.79e-05
34	255516	F	34	376458	-3	2.79e-05
34	346057	F	34	346075	-3	2.79e-05
31	5676	P	31	366845	-2	4.63e-05
31	34675	F	31	80358	-2	4.63e-05
31	39103	F	31	416677	-2	4.63e-05
31	46778	F	31	51428	-2	4.63e-05
31	51399	P	31	161814	-2	4.63e-05
31	51399	P	31	246680	-2	4.63e-05
31	59443	P	31	241953	-2	4.63e-05
31	69371	P	31	142118	-2	4.63e-05
31	73481	F	31	75402	-2	4.63e-05
31	87101	F	31	236899	-2	4.63e-05
31	152544	P	31	258630	-2	4.63e-05
31	160738	R	31	160738	-2	4.63e-05
31	160738	R	31	245604	-2	4.63e-05
31	167319	F	31	352089	-2	4.63e-05
31	171660	F	31	384364	-2	4.63e-05
31	183293	F	31	390535	-2	4.63e-05
31	236893	P	31	259318	-2	4.63e-05
31	241697	P	31	266796	-2	4.63e-05
31	245604	R	31	245604	-2	4.63e-05
31	252185	F	31	352089	-2	4.63e-05
31	259260	F	31	418377	-2	4.63e-05
33	90635	F	33	425854	-3	0.000102
33	130981	P	33	345027	-3	0.000102
33	241578	F	33	408768	-3	0.000102
30	1807	F	30	193702	-2	0.000173
30	1863	F	30	111233	-2	0.000173
30	1863	P	30	119322	-2	0.000173
30	1863	P	30	161216	-2	0.000173
30	1863	P	30	246082	-2	0.000173
30	1863	F	30	390599	-2	0.000173
30	39047	P	30	416598	-2	0.000173
30	39048	F	30	51401	-2	0.000173
30	44066	P	30	51428	-2	0.000173
30	46779	P	30	368146	-2	0.000173
30	51401	F	30	106349	-2	0.000173
30	51401	P	30	116488	-2	0.000173
30	51401	P	30	303424	-2	0.000173
30	51401	P	30	306917	-2	0.000173
30	51401	F	30	368234	-2	0.000173
30	51401	F	30	371228	-2	0.000173
30	63044	F	30	147524	-2	0.000173
30	80805	P	30	364641	-2	0.000173
30	80822	F	30	214854	-2	0.000173
30	80901	P	30	305477	-2	0.000173
30	100075	P	30	366928	-2	0.000173
30	100204	F	30	401828	-2	0.000173
30	102859	F	30	305478	-2	0.000173
30	102937	P	30	214854	-2	0.000173
30	102955	F	30	364642	-2	0.000173
30	106348	P	30	416598	-2	0.000173
30	107684	P	30	214854	-2	0.000173
30	107702	F	30	364642	-2	0.000173
30	111417	P	30	214854	-2	0.000173
30	111435	F	30	364642	-2	0.000173
30	111526	F	30	370813	-2	0.000173
30	116439	P	30	416677	-2	0.000173
30	116489	F	30	416598	-2	0.000173
30	118261	P	30	259383	-2	0.000173
30	127743	P	30	165759	-2	0.000173
30	127743	P	30	250625	-2	0.000173
30	148028	P	30	241872	-2	0.000173
30	190732	F	30	305190	-2	0.000173
30	209889	F	30	260768	-2	0.000173
30	214854	F	30	306654	-2	0.000173
30	214854	F	30	369151	-2	0.000173
30	241596	F	30	408786	-2	0.000173
30	259384	F	30	425784	-2	0.000173
30	260768	P	30	266763	-2	0.000173
30	288036	P	30	288438	-2	0.000173
30	303425	F	30	416598	-2	0.000173
30	305478	P	30	369229	-2	0.000173
30	306637	P	30	364641	-2	0.000173
30	306702	F	30	420616	-2	0.000173
30	306918	F	30	416598	-2	0.000173
30	350636	F	30	379013	-2	0.000173
30	364642	P	30	369133	-2	0.000173
30	364643	P	30	420563	-2	0.000173
30	366207	F	30	411603	-2	0.000173
30	368233	P	30	416598	-2	0.000173
30	371227	P	30	416598	-2	0.000173
30	382880	F	30	411641	-2	0.000173
32	4790	F	32	224717	-3	0.00037
32	87095	F	32	111254	-3	0.00037
32	87095	P	32	119299	-3	0.00037
32	87095	P	32	161193	-3	0.00037
32	87095	P	32	246059	-3	0.00037
32	87095	F	32	390620	-3	0.00037
32	116468	P	32	368258	-3	0.00037
32	116468	P	32	371252	-3	0.00037
32	120232	P	32	242674	-3	0.00037
32	157316	F	32	386791	-3	0.00037
32	189666	P	32	366193	-3	0.00037
32	235122	P	32	331698	-3	0.00037
32	346030	F	32	346084	-3	0.00037
32	346039	F	32	346084	-3	0.00037
31	30054	P	31	258993	-3	0.00134
31	68438	P	31	230946	-3	0.00134
31	68465	P	31	230920	-3	0.00134
31	80796	P	31	399433	-3	0.00134
31	96322	F	31	104022	-3	0.00134
31	100142	F	31	116502	-3	0.00134
31	100142	P	31	368219	-3	0.00134
31	100142	P	31	371213	-3	0.00134
31	102807	P	31	371112	-3	0.00134
31	102962	F	31	399433	-3	0.00134
31	107709	F	31	399433	-3	0.00134
31	111123	P	31	370052	-3	0.00134
31	111442	F	31	399433	-3	0.00134
31	113349	P	31	366990	-3	0.00134
31	114790	P	31	116502	-3	0.00134
31	114790	F	31	368219	-3	0.00134
31	114790	F	31	371213	-3	0.00134
31	116502	P	31	207118	-3	0.00134
31	139773	P	31	170292	-3	0.00134
31	139773	P	31	255158	-3	0.00134
31	161960	P	31	371380	-3	0.00134
31	162117	F	31	371051	-3	0.00134
31	170999	F	31	171128	-3	0.00134
31	170999	F	31	290515	-3	0.00134
31	171128	F	31	290386	-3	0.00134
31	171650	F	31	384354	-3	0.00134
31	193677	F	31	241388	-3	0.00134
31	207118	F	31	368219	-3	0.00134
31	207118	F	31	371213	-3	0.00134
31	211291	P	31	379629	-3	0.00134
31	225756	F	31	385329	-3	0.00134
31	236896	F	31	272496	-3	0.00134
31	241473	F	31	241661	-3	0.00134
31	246826	P	31	371380	-3	0.00134
31	246983	F	31	371051	-3	0.00134
31	283509	P	31	326925	-3	0.00134
31	290386	F	31	290515	-3	0.00134
31	306628	P	31	399433	-3	0.00134
31	342926	P	31	342926	-3	0.00134
31	369125	P	31	399433	-3	0.00134
31	399433	P	31	420556	-3	0.00134
30	9045	F	30	371332	-3	0.00485
30	16994	P	30	293574	-3	0.00485
30	20894	F	30	390534	-3	0.00485
30	44066	F	30	368147	-3	0.00485
30	44069	P	30	90564	-3	0.00485
30	46775	F	30	90564	-3	0.00485
30	54315	P	30	216472	-3	0.00485
30	59453	P	30	241944	-3	0.00485
30	70486	F	30	410922	-3	0.00485
30	88031	P	30	189967	-3	0.00485
30	90539	F	30	106435	-3	0.00485
30	90539	F	30	106485	-3	0.00485
30	90539	P	30	306831	-3	0.00485
30	100133	F	30	368179	-3	0.00485
30	106436	P	30	416597	-3	0.00485
30	106486	P	30	416597	-3	0.00485
30	114800	P	30	368179	-3	0.00485
30	114904	P	30	207752	-3	0.00485
30	115341	F	30	366179	-3	0.00485
30	119296	P	30	425906	-3	0.00485
30	130738	P	30	366195	-3	0.00485
30	131042	P	30	344927	-3	0.00485
30	139771	P	30	289682	-3	0.00485
30	161477	P	30	189657	-3	0.00485
30	186797	P	30	377604	-3	0.00485
30	192833	P	30	242328	-3	0.00485
30	193455	F	30	241183	-3	0.00485
30	193669	F	30	241380	-3	0.00485
30	193709	P	30	242355	-3	0.00485
30	193787	F	30	236905	-3	0.00485
30	206853	P	30	418350	-3	0.00485
30	207128	P	30	368179	-3	0.00485
30	207232	P	30	207752	-3	0.00485
30	207669	F	30	366179	-3	0.00485
30	231264	P	30	380337	-3	0.00485
30	236346	P	30	282652	-3	0.00485
30	260749	P	30	390555	-3	0.00485
30	282509	P	30	408885	-3	0.00485
30	306831	F	30	416598	-3	0.00485
Table S7 SSRs in the mitogenome of C. acerifolia
Mitochondrial genome	SSR nr.	SSR type	SSR	size	start	end
linear molecule 1	1	p1	(G)11	11	8140	8150
linear molecule 1	2	p4	(TGGG)3	12	11319	11330
linear molecule 1	3	p4	(CAGT)3	12	13566	13577
linear molecule 1	4	p5	(CTATA)3	15	17886	17900
linear molecule 1	5	p4	(GCAA)3	12	17902	17913
linear molecule 1	6	p2	(TA)5	10	19984	19993
linear molecule 1	7	p2	(TC)5	10	22990	22999
linear molecule 1	8	p3	(TAG)4	12	23915	23926
linear molecule 1	9	p3	(AGT)4	12	23931	23942
linear molecule 1	10	p5	(GATAA)4	20	31950	31969
linear molecule 1	11	p2	(TA)5	10	33029	33038
linear molecule 1	12	p3	(AGG)4	12	33070	33081
linear molecule 1	13	p6	(AAAGAA)3	18	36645	36662
linear molecule 1	14	p1	(A)10	10	38257	38266
linear molecule 1	15	p2	(TA)5	10	38434	38443
linear molecule 1	16	p1	(A)10	10	41487	41496
linear molecule 1	17	p2	(AT)7	14	42376	42389
linear molecule 1	18	p1	(T)10	10	47400	47409
linear molecule 1	19	p1	(A)10	10	50079	50088
linear molecule 1	20	p1	(C)10	10	53932	53941
linear molecule 1	21	p4	(AAGA)3	12	55556	55567
linear molecule 1	22	p4	(CAAG)3	12	59151	59162
linear molecule 1	23	p3	(ATG)4	12	62758	62769
linear molecule 1	24	p1	(T)10	10	68326	68335
linear molecule 1	25	p1	(T)11	11	69035	69045
linear molecule 1	26	p2	(CT)5	10	70527	70536
linear molecule 1	27	p2	(TC)5	10	80328	80337
linear molecule 1	28	p4	(AAGA)3	12	98350	98361
linear molecule 1	29	p5	(TTTCA)3	15	98507	98521
linear molecule 1	30	p3	(AAG)4	12	99318	99329
linear molecule 1	31	p4	(TTCA)3	12	99858	99869
linear molecule 1	32	p5	(ACTAG)3	15	100367	100381
linear molecule 1	33	p2	(AC)5	10	103931	103940
linear molecule 1	34	p3	(AGT)5	15	104696	104710
linear molecule 1	35	p2	(AG)6	12	106681	106692
linear molecule 1	36	p1	(A)13	13	106936	106948
linear molecule 1	37	p1	(G)12	12	108208	108219
linear molecule 1	38	p2	(AT)5	10	110672	110681
linear molecule 1	39	p1	(T)11	11	110921	110931
linear molecule 1	40	p3	(CTA)4	12	115283	115294
linear molecule 1	41	p1	(A)10	10	119286	119295
linear molecule 1	42	p4	(TTAG)3	12	127055	127066
linear molecule 1	43	p2	(TA)5	10	130714	130723
linear molecule 1	44	p4	(AAGG)3	12	136933	136944
linear molecule 1	45	p2	(AG)5	10	141185	141194
linear molecule 1	46	p4	(TCTT)3	12	148696	148707
linear molecule 1	47	p4	(TTCT)3	12	160748	160759
linear molecule 1	48	p4	(GAAG)3	12	167380	167391
linear molecule 1	49	p2	(TA)5	10	170463	170472
linear molecule 1	50	p3	(CTT)4	12	171163	171174
linear molecule 1	51	p2	(CT)5	10	172072	172081
linear molecule 1	52	p4	(CATT)3	12	175569	175580
linear molecule 1	53	p4	(ATTT)3	12	177015	177026
linear molecule 1	54	p1	(A)11	11	179521	179531
linear molecule 1	55	p2	(GA)5	10	180704	180713
linear molecule 1	56	p2	(AG)5	10	185827	185836
linear molecule 1	57	p4	(AAGA)3	12	186194	186205
linear molecule 1	58	p3	(CTC)8	24	203618	203641
linear molecule 1	59	p5	(TTACG)3	15	204104	204118
linear molecule 1	60	p4	(AATG)3	12	206001	206012
linear molecule 1	61	p3	(CTA)4	12	207611	207622
linear molecule 1	62	p3	(CTC)5	15	209070	209084
linear molecule 1	63	p4	(AGGC)3	12	215801	215812
linear molecule 1	64	p4	(CCTC)3	12	218793	218804
linear molecule 1	65	p4	(TGGC)3	12	224494	224505
linear molecule 1	66	p1	(T)10	10	226707	226716
linear molecule 1	67	p4	(GCCC)3	12	227391	227402
linear molecule 1	68	p1	(A)10	10	228005	228014
linear molecule 1	69	p1	(T)10	10	228846	228855
linear molecule 1	70	p4	(GGAA)3	12	228949	228960
linear molecule 1	71	p4	(GCAA)3	12	234118	234129
linear molecule 1	72	p4	(TGCA)3	12	234233	234244
linear molecule 1	73	p3	(GCT)4	12	238002	238013
linear molecule 1	74	p4	(AAAG)3	12	243258	243269
linear molecule 1	75	p4	(TTCT)3	12	245614	245625
linear molecule 1	76	p4	(GAAG)3	12	252246	252257
linear molecule 1	77	p1	(A)10	10	256302	256311
linear molecule 1	78	p4	(CGCC)3	12	257091	257102
linear molecule 1	79	p3	(CTA)4	12	259337	259348
linear molecule 1	80	p6	(GAGCGA)3	18	260178	260195
linear molecule 1	81	p5	(TAAAG)3	15	268291	268305
linear molecule 1	82	p3	(AGG)5	15	271151	271165
linear molecule 1	83	p1	(A)16	16	271501	271516
linear molecule 1	84	p2	(TA)5	10	274165	274174
linear molecule 1	85	p3	(CAC)4	12	274754	274765
linear molecule 1	86	p4	(ATGA)3	12	278943	278954
linear molecule 1	87	p1	(A)13	13	287425	287437
linear molecule 1	88	p4	(GAAA)3	12	287989	288000
linear molecule 1	89	p2	(TA)5	10	289850	289859
linear molecule 1	90	p3	(CTT)4	12	290550	290561
linear molecule 1	91	p4	(GAAG)3	12	294048	294059
linear molecule 1	92	p2	(CT)6	12	302893	302904
linear molecule 1	93	p4	(TGCA)3	12	303969	303980
linear molecule 1	94	p1	(C)11	11	304285	304295
linear molecule 1	95	p3	(TTC)4	12	306131	306142
linear molecule 1	96	p2	(AT)6	12	312414	312425
linear molecule 1	97	p4	(TTGG)3	12	318068	318079
linear molecule 1	98	p4	(TCAT)3	12	322506	322517
linear molecule 1	99	p4	(GCTA)3	12	336802	336813
linear molecule 1	100	p4	(GCCG)3	12	349652	349663
linear molecule 1	101	p4	(TAAG)3	12	354221	354232
linear molecule 1	102	p1	(A)12	12	358112	358123
linear molecule 1	103	p2	(TA)5	10	358811	358820
linear molecule 1	104	p3	(CTT)4	12	359911	359922
linear molecule 1	105	p4	(AGAA)3	12	362108	362119
linear molecule 1	106	p3	(AGG)5	15	366273	366287
linear molecule 1	107	p2	(CT)5	10	373934	373943
linear molecule 1	108	p1	(A)10	10	377721	377730
linear molecule 1	109	p1	(A)10	10	378928	378937
linear molecule 1	110	p1	(A)12	12	379228	379239
linear molecule 1	111	p2	(GA)5	10	379916	379925
linear molecule 1	112	p2	(AT)5	10	382520	382529
linear molecule 1	113	p6	(CTTAAG)3	18	383790	383807
linear molecule 1	114	p4	(AGGG)3	12	383964	383975
linear molecule 1	115	p1	(G)11	11	384249	384259
linear molecule 1	116	p1	(T)11	11	385357	385367
linear molecule 1	117	p4	(CTTG)3	12	386968	386979
linear molecule 1	118	p2	(AT)5	10	389350	389359
linear molecule 1	119	p2	(TC)5	10	390449	390458
linear molecule 1	120	p5	(ATCTG)3	15	397209	397223
linear molecule 1	121	p1	(T)10	10	400739	400748
linear molecule 1	122	p4	(CAAA)3	12	403276	403287
linear molecule 1	123	p3	(AGA)6	18	410566	410583
linear molecule 1	124	p3	(CTG)4	12	415282	415293
linear molecule 1	125	p1	(A)11	11	419535	419545
linear molecule 1	126	p4	(TATG)3	12	425176	425187
