# Supplementary material for: Complete sequence and comparative analysis of the mitochondrial genome of the rare and endangered Clematis acerifolia, the first clematis mitogenome to provide new insights into the phylogenetic evolutionary status of the genus
Source: Front Genet. 2023 Jan 4;13:1050040. doi: 10.3389/fgene.2022.1050040 (PMC9907779; doi:10.3389/fgene.2022.1050040)
Supplement: Supplementary file 2 [file Table3.XLSX]

## Sheet: Dispersed_repeats
Table S8 Tandem repeat sequences in the mitogenome of C. acerifolia
Indices	Period	Copy	Consensus	Percent	Percent	Score	A	C	G	T	Entropy
	Size	Number	Size	Matches	Indels						(0-2)
34987--35012	13	2	13	100	0	52	15	15	23	46	1.83
45532--45565	15	2.3	15	89	0	50	23	0	50	26	1.5
49700--49724	9	2.8	9	100	0	50	32	12	20	36	1.89
65300--65330	3	10.3	3	92	0	53	35	0	64	0	0.94
69860--69907	24	2	24	92	8	80	33	14	27	25	1.94
76848--76912	32	2	32	88	5	96	18	20	18	43	1.89
92406--92459	28	1.9	28	96	0	99	37	14	14	33	1.88
103220--103267	24	2	24	87	0	69	25	27	18	29	1.98
141559--141637	39	2	39	97	0	149	31	18	27	21	1.97
156787--156829	18	2.4	18	81	18	54	34	25	20	18	1.96
167553--167609	16	3.6	16	100	0	114	26	15	29	28	1.96
172862--172906	18	2.5	18	88	0	72	8	24	33	33	1.86
204517--204555	19	2.1	19	100	0	78	48	15	10	25	1.76
210477--210507	15	2	16	93	6	55	25	19	32	22	1.97
224260--224301	21	2	21	100	0	84	19	33	19	28	1.96
258331--258361	3	10.3	3	92	0	53	0	64	0	35	0.94
Table S9 Dispersed repeats sequences in the mitogenome of C. acerifolia
The repeat length of the first part	The starting site of the first part	Matching direction	The repeat length of the second part	The starting site of the second part	Interval distance of repeats	E-value
273	111586	P	273	200514	-1	7.41e-152
266	32455	P	266	66974	0	1.48e-150
257	111602	P	257	200514	0	3.89e-145
243	141115	F	243	215375	0	1.04e-136
211	130236	P	211	214488	0	1.93e-117
211	6848	P	211	256658	-1	1.22e-114
195	65273	P	195	258192	-1	4.84e-105
164	137592	F	164	269374	0	3.81e-89
163	1782	P	163	137930	0	1.53e-88
153	1799	P	153	4098	0	1.6e-82
146	4105	F	146	137930	0	2.62e-78
142	227503	P	142	237201	0	6.71e-76
135	142483	P	135	270750	0	1.1e-71
139	131183	F	139	137595	-1	1.79e-71
139	131183	F	139	269377	-1	1.79e-71
138	160430	P	138	180343	-1	7.11e-71
130	86694	P	130	191391	0	1.13e-68
127	131195	F	127	137607	0	7.2e-67
127	131195	F	127	269389	0	7.2e-67
123	64837	P	123	130298	0	1.84e-64
123	64837	F	123	214514	0	1.84e-64
113	33430	P	113	146690	-1	6.55e-56
115	179395	P	115	238784	-2	7.13e-55
105	112156	P	105	130331	0	1.27e-53
105	112156	F	105	214499	0	1.27e-53
103	12546	P	103	267995	0	2.03e-52
100	1786	P	100	230324	0	1.3e-50
100	137989	F	100	230324	0	1.3e-50
97	64825	F	97	137927	0	8.3e-49
101	67147	P	101	268142	-1	9.83e-49
101	179409	P	101	238784	-1	9.83e-49
94	1851	P	94	64828	0	5.31e-47
94	4105	F	94	64828	0	5.31e-47
93	62905	P	93	270793	0	2.13e-46
92	62906	F	92	142483	0	8.5e-46
91	121073	F	91	159566	0	3.4e-45
90	64837	F	90	112171	0	1.36e-44
90	153058	P	90	265689	0	1.36e-44
93	32455	F	93	268150	-1	5.93e-44
87	4164	F	87	230324	0	8.71e-43
87	179423	P	87	238784	0	8.71e-43
85	1851	P	85	112171	0	1.39e-41
85	1851	F	85	130336	0	1.39e-41
85	1851	P	85	214514	0	1.39e-41
85	4114	F	85	112171	0	1.39e-41
85	4114	P	85	130336	0	1.39e-41
85	4114	F	85	214514	0	1.39e-41
85	112171	F	85	137939	0	1.39e-41
85	130336	P	85	137939	0	1.39e-41
85	137939	F	85	214514	0	1.39e-41
95	67134	P	95	268161	-3	4.97e-41
84	121076	F	84	137752	0	5.57e-41
84	137752	F	84	159569	0	5.57e-41
88	196224	F	88	271512	-1	5.75e-41
82	32466	F	82	268161	0	8.92e-40
82	34346	F	82	87929	0	8.92e-40
82	64924	F	82	142539	0	8.92e-40
81	64746	P	81	157316	0	3.57e-39
80	91468	F	80	210377	0	1.43e-38
79	64924	P	79	270750	0	5.71e-38
79	131290	P	79	230280	-1	1.35e-35
75	131203	P	75	142533	0	1.46e-35
75	131203	F	75	270760	0	1.46e-35
75	137615	P	75	142533	0	1.46e-35
75	137615	F	75	270760	0	1.46e-35
75	142533	P	75	269397	0	1.46e-35
75	269397	F	75	270760	0	1.46e-35
83	149765	P	83	253661	-3	5.53e-34
72	6025	F	72	270721	0	9.35e-34
78	78766	P	78	154978	-2	6.17e-33
69	64924	P	69	131203	0	5.98e-32
69	64924	P	69	137615	0	5.98e-32
69	64924	P	69	269397	0	5.98e-32
68	196246	P	68	270747	0	2.39e-31
65	64938	F	65	196246	0	1.53e-29
65	142553	F	65	196246	0	1.53e-29
68	78776	P	68	154978	-1	4.88e-29
64	146583	F	64	148884	0	6.13e-29
67	44008	F	67	266471	-1	1.92e-28
66	270749	P	66	271534	-1	7.58e-28
65	64938	F	65	271534	-1	2.99e-27
65	142553	F	65	271534	-1	2.99e-27
70	55231	F	70	147531	-3	2.21e-26
69	191102	P	69	258486	-3	8.46e-26
58	129782	P	58	135691	0	2.51e-25
68	55241	F	68	147541	-3	3.24e-25
57	1852	F	57	158994	0	1e-24
57	4141	P	57	158994	0	1e-24
57	64864	P	57	158994	0	1e-24
57	112198	P	57	158994	0	1e-24
57	130337	F	57	158994	0	1e-24
57	137966	P	57	158994	0	1e-24
57	158994	P	57	214541	0	1e-24
55	131203	P	55	196246	0	1.61e-23
55	131203	P	55	271534	0	1.61e-23
55	137615	P	55	196246	0	1.61e-23
55	137615	P	55	271534	0	1.61e-23
55	196246	P	55	269397	0	1.61e-23
55	269397	P	55	271534	0	1.61e-23
58	33569	P	58	146602	-1	4.37e-23
54	4298	P	54	215366	0	6.42e-23
54	12521	F	54	159318	0	6.42e-23
52	131236	F	52	167525	0	1.03e-21
52	137648	F	52	167525	0	1.03e-21
52	167525	F	52	269430	0	1.03e-21
55	4231	F	55	167617	-1	2.65e-21
58	131263	F	58	167584	-2	3.73e-21
58	137675	F	58	167584	-2	3.73e-21
58	167584	F	58	269457	-2	3.73e-21
61	116733	P	61	255871	-3	3.81e-21
51	131317	F	51	159026	0	4.11e-21
60	6052	F	60	169439	-3	1.45e-20
50	12696	F	50	121210	0	1.64e-20
50	62956	P	50	167517	0	1.64e-20
48	14528	F	48	155732	0	2.63e-19
51	191476	F	51	198966	-1	6.29e-19
47	159026	P	47	230285	0	1.05e-18
50	364	F	50	197914	-1	2.47e-18
50	149798	P	50	253661	-1	2.47e-18
56	159337	P	56	191256	-3	3.01e-18
53	149480	P	53	268885	-2	3.19e-18
53	253364	F	53	268235	-2	3.19e-18
46	1765	F	46	269367	0	4.21e-18
46	6051	P	46	196268	0	4.21e-18
46	62962	P	46	130288	0	4.21e-18
46	62962	F	46	214601	0	4.21e-18
46	64887	P	46	131279	0	4.21e-18
46	86693	P	46	198966	0	4.21e-18
46	130325	F	46	131279	0	4.21e-18
46	131279	P	46	214564	0	4.21e-18
49	150680	P	49	255290	-1	9.67e-18
45	3936	F	45	129025	0	1.68e-17
45	4298	P	45	141115	0	1.68e-17
45	33582	P	45	148903	0	1.68e-17
45	147890	P	45	157006	0	1.68e-17
54	151156	F	54	265038	-3	4.3e-17
44	66904	F	44	192564	0	6.74e-17
44	130290	F	44	167517	0	6.74e-17
44	167517	P	44	214601	0	6.74e-17
47	12386	F	47	217323	-1	1.48e-16
47	152488	F	47	249814	-1	1.48e-16
53	55214	F	53	147514	-3	1.63e-16
43	6054	P	43	64960	0	2.69e-16
43	6054	P	43	142575	0	2.69e-16
43	6069	F	43	169456	0	2.69e-16
43	64890	P	43	137691	0	2.69e-16
43	64890	P	43	269473	0	2.69e-16
43	78801	P	43	154978	0	2.69e-16
43	130325	F	43	137691	0	2.69e-16
43	130325	F	43	269473	0	2.69e-16
43	137691	P	43	214567	0	2.69e-16
43	214567	P	43	269473	0	2.69e-16
49	152971	P	49	265821	-2	6.96e-16
42	62956	P	42	131236	0	1.08e-15
42	62956	P	42	137648	0	1.08e-15
42	62956	P	42	269430	0	1.08e-15
42	142533	P	42	167525	0	1.08e-15
42	167525	F	42	270793	0	1.08e-15
45	153167	P	45	265611	-1	2.27e-15
41	1945	P	41	64785	0	4.31e-15
41	1945	F	41	157317	0	4.31e-15
41	85557	F	41	213481	0	4.31e-15
41	167552	F	41	167568	0	4.31e-15
44	6053	P	44	271556	-1	8.89e-15
40	18099	P	40	170074	0	1.72e-14
40	112221	P	40	131285	0	1.72e-14
49	60057	P	49	156397	-3	3.27e-14
46	32704	F	46	86110	-2	3.92e-14
46	116614	F	46	170211	-2	3.92e-14
46	151756	F	46	265106	-2	3.92e-14
39	1772	F	39	137592	0	6.9e-14
39	14627	P	39	112160	0	6.9e-14
39	14627	F	39	130393	0	6.9e-14
39	14627	P	39	214503	0	6.9e-14
39	14630	P	39	142469	0	6.9e-14
42	253375	F	42	268246	-1	1.36e-13
45	59843	P	45	156613	-2	1.5e-13
37	62894	F	37	64825	0	1.1e-12
37	62894	F	37	137927	0	1.1e-12
37	112224	P	37	137697	0	1.1e-12
37	112224	P	37	269479	0	1.1e-12
40	141558	F	40	141597	-1	2.07e-12
40	155340	P	40	213967	-1	2.07e-12
43	159350	P	43	191256	-2	2.19e-12
36	62962	F	36	64924	0	4.42e-12
36	64924	P	36	167525	0	4.42e-12
36	66868	F	36	192524	0	4.42e-12
36	112160	F	36	142472	0	4.42e-12
36	130298	F	36	131236	0	4.42e-12
36	130298	F	36	137648	0	4.42e-12
36	130298	P	36	142539	0	4.42e-12
36	130298	F	36	269430	0	4.42e-12
36	130298	F	36	270793	0	4.42e-12
36	130396	P	36	142472	0	4.42e-12
36	131236	P	36	214601	0	4.42e-12
36	137648	P	36	214601	0	4.42e-12
36	142472	F	36	214503	0	4.42e-12
36	142539	F	36	214601	0	4.42e-12
36	149812	P	36	253661	0	4.42e-12
36	153176	P	36	265611	0	4.42e-12
36	160659	F	36	180473	0	4.42e-12
36	214601	P	36	269430	0	4.42e-12
36	214601	P	36	270793	0	4.42e-12
45	60725	P	45	155749	-3	6.45e-12
45	169439	P	45	196268	-3	6.45e-12
45	169439	F	45	270748	-3	6.45e-12
42	12543	F	42	258400	-2	8.35e-12
42	64891	P	42	167600	-2	8.35e-12
42	130325	F	42	167600	-2	8.35e-12
42	167600	P	42	214568	-2	8.35e-12
35	1851	F	35	131290	0	1.77e-11
35	4164	P	35	131290	0	1.77e-11
35	14593	F	35	146302	0	1.77e-11
35	64887	F	35	230324	0	1.77e-11
35	112221	F	35	230324	0	1.77e-11
35	130336	P	35	230324	0	1.77e-11
35	131290	P	35	137989	0	1.77e-11
35	214564	F	35	230324	0	1.77e-11
44	6118	P	44	214716	-3	2.41e-11
38	3986	F	38	129091	-1	3.15e-11
34	1911	P	34	62897	0	7.06e-11
34	4105	F	34	62897	0	7.06e-11
34	131291	F	34	158994	0	7.06e-11
34	158994	P	34	230324	0	7.06e-11
34	172234	F	34	231527	0	7.06e-11
43	64960	P	43	169441	-3	8.98e-11
43	142575	P	43	169441	-3	8.98e-11
37	87864	P	37	266634	-1	1.23e-10
37	117238	P	37	254611	-1	1.23e-10
33	6064	F	33	131203	0	2.83e-10
33	6064	F	33	137615	0	2.83e-10
33	6064	F	33	269397	0	2.83e-10
33	55268	F	33	147568	0	2.83e-10
33	150696	P	33	255290	0	2.83e-10
33	207248	F	33	207295	0	2.83e-10
33	216583	P	33	245833	0	2.83e-10
33	253384	F	33	268255	0	2.83e-10
42	171913	F	42	219610	-3	3.34e-10
39	32753	F	39	86159	-2	4.6e-10
39	60067	P	39	156397	-2	4.6e-10
39	149535	P	39	268844	-2	4.6e-10
39	258403	P	39	268059	-2	4.6e-10
36	1775	F	36	131183	-1	4.77e-10
36	137499	P	36	158812	-1	4.77e-10
36	151174	F	36	265056	-1	4.77e-10
32	1851	F	32	137702	0	1.13e-09
32	1851	F	32	269484	0	1.13e-09
32	4167	P	32	137702	0	1.13e-09
32	4167	P	32	269484	0	1.13e-09
32	66944	P	32	86119	0	1.13e-09
32	93657	P	32	258594	0	1.13e-09
32	137702	P	32	137992	0	1.13e-09
32	137702	P	32	230327	0	1.13e-09
32	137992	P	32	269484	0	1.13e-09
32	230327	P	32	269484	0	1.13e-09
41	116757	P	41	255867	-3	1.24e-09
38	52875	P	38	159251	-2	1.75e-09
35	3169	F	35	216179	-1	1.85e-09
35	151767	F	35	265117	-1	1.85e-09
31	4255	F	31	167641	0	4.52e-09
31	32713	P	31	66945	0	4.52e-09
31	70629	F	31	70867	0	4.52e-09
31	93474	F	31	173112	0	4.52e-09
31	137703	F	31	158994	0	4.52e-09
31	158994	F	31	269485	0	4.52e-09
31	169550	P	31	230277	0	4.52e-09
37	55377	F	37	147676	-2	6.62e-09
37	155497	F	37	207395	-2	6.62e-09
34	93438	F	34	173077	-1	7.21e-09
39	148505	P	39	225995	-3	1.7e-08
30	13565	F	30	155416	0	1.81e-08
30	116630	F	30	170227	0	1.81e-08
36	12404	F	36	217341	-2	2.5e-08
36	112225	P	36	167606	-2	2.5e-08
33	54838	F	33	147144	-1	2.8e-08
33	62976	P	33	169482	-1	2.8e-08
33	93362	P	33	172765	-1	2.8e-08
33	130654	P	33	201435	-1	2.8e-08
32	3922	F	32	135677	-1	1.09e-07
32	33230	P	32	149260	-1	1.09e-07
32	55817	F	32	148483	-1	1.09e-07
32	130288	F	32	169483	-1	1.09e-07
32	144943	F	32	204600	-1	1.09e-07
32	153847	F	32	153881	-1	1.09e-07
32	169483	P	32	214615	-1	1.09e-07
37	6588	P	37	99320	-3	2.32e-07
37	169447	P	37	271556	-3	2.32e-07
34	149007	P	34	149191	-2	3.57e-07
34	171921	F	34	219618	-2	3.57e-07
31	1436	P	31	39058	-1	4.2e-07
31	32591	F	31	253388	-1	4.2e-07
31	67073	P	31	253388	-1	4.2e-07
31	159343	P	31	268067	-1	4.2e-07
31	159362	P	31	191256	-1	4.2e-07
31	197954	F	31	214736	-1	4.2e-07
36	55542	F	36	148163	-3	8.51e-07
36	144937	F	36	207362	-3	8.51e-07
36	159347	F	36	217511	-3	8.51e-07
33	117118	F	33	129067	-2	1.34e-06
30	14545	P	30	60740	-1	1.63e-06
30	55717	F	30	148336	-1	1.63e-06
30	58757	P	30	158373	-1	1.63e-06
30	60740	P	30	155749	-1	1.63e-06
30	64903	P	30	167600	-1	1.63e-06
30	112292	F	30	256352	-1	1.63e-06
30	137601	P	30	138064	-1	1.63e-06
30	138063	P	30	269384	-1	1.63e-06
30	167517	F	30	169485	-1	1.63e-06
30	211675	P	30	255961	-1	1.63e-06
35	4063	P	35	137839	-3	3.12e-06
35	5188	P	35	99557	-3	3.12e-06
35	6289	P	35	6289	-3	3.12e-06
35	12540	P	35	191277	-3	3.12e-06
35	44021	P	35	72690	-3	3.12e-06
35	55387	F	35	147686	-3	3.12e-06
35	60522	P	35	155962	-3	3.12e-06
35	65523	P	35	65523	-3	3.12e-06
35	72690	P	35	266484	-3	3.12e-06
35	115121	P	35	137525	-3	3.12e-06
35	144787	F	35	155218	-3	3.12e-06
35	207292	P	35	214753	-3	3.12e-06
32	6605	P	32	99308	-2	5.05e-06
32	44214	P	32	76835	-2	5.05e-06
32	135677	F	32	137476	-2	5.05e-06
32	159340	F	32	258400	-2	5.05e-06
32	182898	F	32	184690	-2	5.05e-06
34	169493	P	34	196234	-3	1.14e-05
34	169493	P	34	271522	-3	1.14e-05
31	375	P	31	158690	-2	1.89e-05
31	469	P	31	246880	-2	1.89e-05
31	1851	F	31	167611	-2	1.89e-05
31	4168	P	31	167611	-2	1.89e-05
31	32591	F	31	268259	-2	1.89e-05
31	32670	F	31	86076	-2	1.89e-05
31	40307	P	31	231661	-2	1.89e-05
31	66994	P	31	86076	-2	1.89e-05
31	67073	P	31	268259	-2	1.89e-05
31	108518	P	31	119024	-2	1.89e-05
31	108520	P	31	127350	-2	1.89e-05
31	137002	F	31	167883	-2	1.89e-05
31	137600	P	31	230399	-2	1.89e-05
31	137993	P	31	167611	-2	1.89e-05
31	159357	F	31	217521	-2	1.89e-05
31	160069	R	31	160069	-2	1.89e-05
31	167611	P	31	230328	-2	1.89e-05
31	191261	P	31	217521	-2	1.89e-05
31	207249	P	31	214753	-2	1.89e-05
31	230399	P	31	269382	-2	1.89e-05
31	244537	P	31	255535	-2	1.89e-05
33	6133	P	33	214712	-3	4.16e-05
33	55508	F	33	148129	-3	4.16e-05
33	60045	P	33	156425	-3	4.16e-05
33	149937	P	33	253539	-3	4.16e-05
30	1908	F	30	14627	-2	7.08e-05
30	1911	F	30	270860	-2	7.08e-05
30	3925	F	30	137479	-2	7.08e-05
30	4110	P	30	270859	-2	7.08e-05
30	4114	P	30	14625	-2	7.08e-05
30	6973	F	30	215161	-2	7.08e-05
30	14627	P	30	64835	-2	7.08e-05
30	14627	P	30	137937	-2	7.08e-05
30	33626	P	30	146577	-2	7.08e-05
30	63015	F	30	167648	-2	7.08e-05
30	63065	P	30	63065	-2	7.08e-05
30	64833	P	30	270859	-2	7.08e-05
30	65300	R	30	65300	-2	7.08e-05
30	65300	C	30	258330	-2	7.08e-05
30	72642	P	30	87823	-2	7.08e-05
30	119024	F	30	127352	-2	7.08e-05
30	129015	P	30	129820	-2	7.08e-05
30	130841	P	30	130987	-2	7.08e-05
30	131190	P	30	138063	-2	7.08e-05
30	131208	F	30	169456	-2	7.08e-05
30	131341	F	30	169550	-2	7.08e-05
30	137620	F	30	169456	-2	7.08e-05
30	137935	P	30	270859	-2	7.08e-05
30	141570	F	30	141609	-2	7.08e-05
30	144717	P	30	146290	-2	7.08e-05
30	149352	P	30	269036	-2	7.08e-05
30	150645	P	30	255344	-2	7.08e-05
30	151182	F	30	265064	-2	7.08e-05
30	155353	P	30	187013	-2	7.08e-05
30	158994	F	30	167612	-2	7.08e-05
30	169456	P	30	196266	-2	7.08e-05
30	169456	F	30	269402	-2	7.08e-05
30	169456	F	30	270765	-2	7.08e-05
30	171956	F	30	219660	-2	7.08e-05
30	211673	P	30	214947	-2	7.08e-05
30	215161	P	30	256714	-2	7.08e-05
30	258330	R	30	258330	-2	7.08e-05
32	1877	F	32	131310	-3	0.000151
32	1877	P	32	230307	-3	0.000151
32	4141	P	32	131310	-3	0.000151
32	4141	F	32	230307	-3	0.000151
32	14630	F	32	270860	-3	0.000151
32	64864	P	32	131310	-3	0.000151
32	64864	F	32	230307	-3	0.000151
32	106282	F	32	170535	-3	0.000151
32	112164	P	32	270860	-3	0.000151
32	112198	P	32	131310	-3	0.000151
32	112198	F	32	230307	-3	0.000151
32	129068	F	32	158715	-3	0.000151
32	130362	F	32	131310	-3	0.000151
32	130362	P	32	230307	-3	0.000151
32	130396	F	32	270860	-3	0.000151
32	131310	P	32	137966	-3	0.000151
32	131310	P	32	214541	-3	0.000151
32	137966	F	32	230307	-3	0.000151
32	150663	P	32	255324	-3	0.000151
32	214507	P	32	270860	-3	0.000151
32	214541	F	32	230307	-3	0.000151
31	26041	P	31	148706	-3	0.000549
31	44108	F	31	172712	-3	0.000549
31	58460	P	31	159155	-3	0.000549
31	58741	P	31	158388	-3	0.000549
31	66333	F	31	66462	-3	0.000549
31	131188	P	31	230399	-3	0.000549
31	151207	F	31	265084	-3	0.000549
31	151780	F	31	265130	-3	0.000549
31	153016	P	31	265790	-3	0.000549
31	158690	P	31	197925	-3	0.000549
31	190297	P	31	222922	-3	0.000549
30	3921	P	30	269626	-3	0.00198
30	6857	P	30	7150	-3	0.00198
30	7151	F	30	256831	-3	0.00198
30	13569	F	30	214736	-3	0.00198
30	18883	P	30	138891	-3	0.00198
30	55520	F	30	148141	-3	0.00198
30	59058	P	30	158056	-3	0.00198
30	59862	P	30	156609	-3	0.00198
30	60567	P	30	155922	-3	0.00198
30	65299	C	30	258332	-3	0.00198
30	92403	F	30	92431	-3	0.00198
30	93449	F	30	173088	-3	0.00198
30	104242	F	30	136963	-3	0.00198
30	117131	P	30	136022	-3	0.00198
30	120590	F	30	146049	-3	0.00198
30	129056	P	30	158798	-3	0.00198
30	131263	F	30	167568	-3	0.00198
30	135677	P	30	269625	-3	0.00198
30	137675	F	30	167568	-3	0.00198
30	144927	F	30	170231	-3	0.00198
30	149546	P	30	268842	-3	0.00198
30	158914	P	30	173803	-3	0.00198
30	167552	F	30	167584	-3	0.00198
30	167568	F	30	269457	-3	0.00198
30	187016	F	30	213967	-3	0.00198
Table S10 SSRs in the mitogenome of C. acerifolia
Mitochondrial genome	SSR nr.	SSR type	SSR	size	start	end
circular molecule 2	1	p3	(AAC)4	12	8658	8669
circular molecule 2	2	p3	(TGC)4	12	9130	9141
circular molecule 2	3	p2	(TC)5	10	10352	10361
circular molecule 2	4	p3	(AAG)4	12	18783	18794
circular molecule 2	5	p1	(T)10	10	33097	33106
circular molecule 2	6	p4	(CTTT)3	12	34271	34282
circular molecule 2	7	p2	(TG)5	10	44503	44512
circular molecule 2	8	p4	(ATTC)3	12	63579	63590
circular molecule 2	9	p2	(GA)5	10	64387	64396
circular molecule 2	10	p3	(AGG)7	21	65308	65328
circular molecule 2	11	p3	(CTT)4	12	66497	66508
circular molecule 2	12	p2	(CT)5	10	67406	67415
circular molecule 2	13	p4	(CATT)3	12	70903	70914
circular molecule 2	14	p4	(ATTT)3	12	72349	72360
circular molecule 2	15	p1	(A)11	11	74855	74865
circular molecule 2	16	p2	(GA)5	10	76038	76047
circular molecule 2	17	p4	(GAAG)3	12	90071	90082
circular molecule 2	18	p4	(AGCT)3	12	96976	96987
circular molecule 2	19	p4	(CAAG)3	12	98143	98154
circular molecule 2	20	p2	(TA)5	10	99236	99245
circular molecule 2	21	p4	(CATT)3	12	99991	100002
circular molecule 2	22	p2	(TC)5	10	100394	100403
circular molecule 2	23	p1	(T)10	10	102373	102382
circular molecule 2	24	p3	(AGA)4	12	106456	106467
circular molecule 2	25	p4	(GGTC)3	12	113643	113654
circular molecule 2	26	p1	(G)10	10	116039	116048
circular molecule 2	27	p4	(TGCT)3	12	124578	124589
circular molecule 2	28	p4	(AAAG)3	12	128800	128811
circular molecule 2	29	p4	(ATGA)3	12	128991	129002
circular molecule 2	30	p2	(TC)5	10	131427	131436
circular molecule 2	31	p3	(TGG)4	12	133910	133921
circular molecule 2	32	p1	(T)10	10	134992	135001
circular molecule 2	33	p2	(AG)5	10	135309	135318
circular molecule 2	34	p2	(TA)5	10	139868	139877
circular molecule 2	35	p4	(TATG)3	12	144109	144120
circular molecule 2	36	p6	(GCTCTC)3	18	145506	145523
circular molecule 2	37	p3	(TAG)4	12	146357	146368
circular molecule 2	38	p4	(GGCG)3	12	148603	148614
circular molecule 2	39	p1	(T)10	10	149394	149403
circular molecule 2	40	p4	(CCTT)3	12	153447	153458
circular molecule 2	41	p4	(AAGA)3	12	160079	160090
circular molecule 2	42	p5	(TTCTC)3	15	164159	164173
circular molecule 2	43	p1	(A)10	10	166416	166425
circular molecule 2	44	p3	(CAA)4	12	170339	170350
circular molecule 2	45	p4	(TCTT)3	12	172351	172362
circular molecule 2	46	p2	(TA)6	12	174654	174665
circular molecule 2	47	p4	(GTTG)3	12	175218	175229
circular molecule 2	48	p2	(AG)6	12	179245	179256
circular molecule 2	49	p2	(TC)5	10	179837	179846
circular molecule 2	50	p4	(TAGA)3	12	180145	180156
circular molecule 2	51	p2	(TA)6	12	182177	182188
circular molecule 2	52	p3	(TTC)4	12	186180	186191
circular molecule 2	53	p4	(AAGG)3	12	190009	190020
circular molecule 2	54	p3	(AGG)4	12	191514	191525
circular molecule 2	55	p1	(A)13	13	191543	191555
circular molecule 2	56	p2	(TA)6	12	194603	194614
circular molecule 2	57	p4	(TAGA)3	12	198066	198077
circular molecule 2	58	p1	(A)12	12	198248	198259
circular molecule 2	59	p2	(AT)6	12	199707	199718
circular molecule 2	60	p1	(T)11	11	213075	213085
circular molecule 2	61	p4	(GAGC)3	12	214028	214039
circular molecule 2	62	p4	(GCTA)3	12	214809	214820
circular molecule 2	63	p4	(AAGG)3	12	218009	218020
circular molecule 2	64	p2	(GA)5	10	218292	218301
circular molecule 2	65	p1	(T)13	13	218795	218807
circular molecule 2	66	p4	(CAAG)3	12	228735	228746
circular molecule 2	67	p2	(CT)5	10	230569	230578
circular molecule 2	68	p1	(T)11	11	231579	231589
circular molecule 2	69	p4	(ATCT)3	12	233895	233906
circular molecule 2	70	p2	(AG)5	10	235829	235838
circular molecule 2	71	p1	(T)10	10	237428	237437
circular molecule 2	72	p4	(CTAT)3	12	247342	247353
circular molecule 2	73	p4	(CTCA)3	12	247562	247573
circular molecule 2	74	p1	(A)10	10	252699	252708
circular molecule 2	75	p3	(CTC)7	21	258331	258351
circular molecule 2	76	p2	(AG)5	10	260395	260404
circular molecule 2	77	p6	(GAAAGA)3	18	262932	262949
circular molecule 2	78	p1	(C)12	12	269316	269327
circular molecule 2	79	p4	(GCAA)3	12	271077	271088
circular molecule 2	80	p4	(GATA)4	16	271318	271333
circular molecule 2	81	p1	(T)10	10	271903	271912
